# Supplementary material for: ﻿A new species of Bush frog (Anura, Rhacophoridae, Raorchestes) from southeastern Yunnan, China
Source: Zookeys. 2023 Feb 28;1151:47–65. doi: 10.3897/zookeys.1151.95616 (PMC10208441; doi:10.3897/zookeys.1151.95616)
Supplement: XML Treatment for Raorchestes malipoensis [file zookeys.1151.95616-treatment1.xml]

<!DOCTYPE tp:taxon-treatment
  PUBLIC "-//TaxonX//DTD Taxonomic Treatment Publishing DTD v0 20100105//EN" "tax-treatment-NSO.dtd">
<tp:taxon-treatment xmlns:tp="http://www.plazi.org/taxpub"><tp:treatment-meta><kwd-group><label>Taxon classification</label><kwd>
                <named-content content-type="kingdom">Animalia</named-content>
              </kwd><kwd>
                <named-content content-type="order">Anura</named-content>
              </kwd><kwd>
                <named-content content-type="family">Rhacophoridae</named-content>
              </kwd></kwd-group><mixed-citation publication-type="journal"><person-group><name><surname>Huang</surname><given-names>Junkai</given-names></name><name><surname>Liu</surname><given-names>Xiao Long</given-names></name><name><surname>Du</surname><given-names>Lingyun</given-names></name><name><surname>Bernstein</surname><given-names>Justin M.</given-names></name><name><surname>Liu</surname><given-names>Shuo</given-names></name><name><surname>Yang</surname><given-names>Yun</given-names></name><name><surname>Yu</surname><given-names>Guohua</given-names></name><name><surname>Wu</surname><given-names>Zhengjun</given-names></name></person-group><article-title>﻿A new species of Bush frog (<tp:taxon-name><tp:taxon-name-part taxon-name-part-type="order">Anura</tp:taxon-name-part></tp:taxon-name>, <tp:taxon-name><tp:taxon-name-part taxon-name-part-type="family">Rhacophoridae</tp:taxon-name-part></tp:taxon-name>, <italic><tp:taxon-name><tp:taxon-name-part taxon-name-part-type="genus" reg="Raorchestes">Raorchestes</tp:taxon-name-part></tp:taxon-name></italic>) from southeastern Yunnan, China</article-title><source>Zookeys</source><day>28</day><month>02</month><year>2023</year><volume>1151</volume><fpage>47</fpage><lpage>65</lpage><pub-id pub-id-type="doi">10.3897/zookeys.1151.95616</pub-id></mixed-citation></tp:treatment-meta><tp:nomenclature><label>﻿</label><tp:taxon-name>
              <object-id xmlns:xlink="http://www.w3.org/1999/xlink" content-type="arpha" xlink:type="simple">7FB90D68-4653-5656-A75F-8A7A654368E5</object-id>
              <tp:taxon-name-part taxon-name-part-type="genus" reg="Raorchestes">Raorchestes</tp:taxon-name-part>
              <tp:taxon-name-part taxon-name-part-type="species" reg="malipoensis">malipoensis</tp:taxon-name-part>
              <object-id xmlns:xlink="http://www.w3.org/1999/xlink" content-type="zoobank" xlink:type="simple">https://zoobank.org/0DCF253A-45E1-4354-9C6B-AA44E7C6C309</object-id>
            </tp:taxon-name><tp:taxon-status xmlns:xlink="http://www.w3.org/1999/xlink" xlink:type="simple">sp. nov.</tp:taxon-status><xref ref-type="fig" rid="F4">Fig. 4</xref><xref ref-type="table" rid="T1">, Table 1</xref><tp:nomenclature-citation-list><tp:nomenclature-citation><tp:taxon-name>
                  <tp:taxon-name-part taxon-name-part-type="genus" reg="Pseudophilautus"/>
                  <tp:taxon-name-part taxon-name-part-type="species" reg="gryllus"/>
                </tp:taxon-name><comment>“<tp:taxon-name><tp:taxon-name-part taxon-name-part-type="genus" reg="Pseudophilautus">Pseudophilautus</tp:taxon-name-part><tp:taxon-name-part taxon-name-part-type="species" reg="gryllus">gryllus</tp:taxon-name-part></tp:taxon-name>” (<xref ref-type="bibr" rid="B19">Li et al. 2009</xref>). </comment></tp:nomenclature-citation><tp:nomenclature-citation><tp:taxon-name>
                  <tp:taxon-name-part taxon-name-part-type="genus" reg="Raorchestes"/>
                  <tp:taxon-name-part taxon-name-part-type="species" reg="gryllus"/>
                </tp:taxon-name><comment>“<tp:taxon-name><tp:taxon-name-part taxon-name-part-type="genus" reg="Raorchestes">Raorchestes</tp:taxon-name-part><tp:taxon-name-part taxon-name-part-type="species" reg="gryllus">gryllus</tp:taxon-name-part></tp:taxon-name>” (<xref ref-type="bibr" rid="B6">Biju et al. 2010</xref>). </comment></tp:nomenclature-citation></tp:nomenclature-citation-list></tp:nomenclature><tp:treatment-sec sec-type="Holotype" id="SECID0EUCBI"><title>Holotype.</title><p><named-content xmlns:xlink="http://www.w3.org/1999/xlink" content-type="dwc:institutional_code" xlink:title="Guangxi Normal University" xlink:href="hhttp://grbio.org/institution/guangxi-normal-university" xlink:type="simple">GXNU</named-content> 000339, adult male, collected from Malipo County, Yunnan Province (<named-content xmlns:xlink="http://www.w3.org/1999/xlink" content-type="dwc:verbatimCoordinates" xlink:type="simple"><named-content content-type="geo-json" specific-use="{&#34;type&#34;:&#34;Point&#34;,&#34;coordinates&#34;:[104.780000,23.182000]}" id="NCID0EBDBI" xlink:type="simple">23.182°N, 104.78°E</named-content></named-content>, elevation 1496 m) on 22 July 2020 by Shuo Liu.</p></tp:treatment-sec><tp:treatment-sec sec-type="Paratypes" id="SECID0EGDBI"><title>Paratypes.</title><p><abbrev xmlns:xlink="http://www.w3.org/1999/xlink" xlink:title="Southwest Forestry University" id="ABBRID0EMDBI" xlink:type="simple">SWFU</abbrev> 3110, <abbrev xmlns:xlink="http://www.w3.org/1999/xlink" xlink:title="Southwest Forestry University" id="ABBRID0EQDBI" xlink:type="simple">SWFU</abbrev> 3113, <abbrev xmlns:xlink="http://www.w3.org/1999/xlink" xlink:title="Southwest Forestry University" id="ABBRID0EUDBI" xlink:type="simple">SWFU</abbrev> 3114, <abbrev xmlns:xlink="http://www.w3.org/1999/xlink" xlink:title="Southwest Forestry University" id="ABBRID0EYDBI" xlink:type="simple">SWFU</abbrev> 3116, <named-content xmlns:xlink="http://www.w3.org/1999/xlink" content-type="dwc:institutional_code" xlink:title="Guangxi Normal University" xlink:href="hhttp://grbio.org/institution/guangxi-normal-university" xlink:type="simple">GXNU</named-content> 000338, <named-content xmlns:xlink="http://www.w3.org/1999/xlink" content-type="dwc:institutional_code" xlink:title="Guangxi Normal University" xlink:href="hhttp://grbio.org/institution/guangxi-normal-university" xlink:type="simple">GXNU</named-content> 000341 (six adult males), <abbrev xmlns:xlink="http://www.w3.org/1999/xlink" xlink:title="Southwest Forestry University" id="ABBRID0EEEBI" xlink:type="simple">SWFU</abbrev> 3111, <abbrev xmlns:xlink="http://www.w3.org/1999/xlink" xlink:title="Southwest Forestry University" id="ABBRID0EIEBI" xlink:type="simple">SWFU</abbrev> 3112, <named-content xmlns:xlink="http://www.w3.org/1999/xlink" content-type="dwc:institutional_code" xlink:title="Guangxi Normal University" xlink:href="hhttp://grbio.org/institution/guangxi-normal-university" xlink:type="simple">GXNU</named-content> 000340, <named-content xmlns:xlink="http://www.w3.org/1999/xlink" content-type="dwc:institutional_code" xlink:title="Guangxi Normal University" xlink:href="hhttp://grbio.org/institution/guangxi-normal-university" xlink:type="simple">GXNU</named-content> 000342 (four adult females), collected at the same locality as the holotype on 22 July 2020 by Xiaolong Liu and Shuo Liu.</p></tp:treatment-sec><tp:treatment-sec sec-type="diagnosis" id="SECID0EUEBI"><title>Diagnosis.</title><p>The genus <italic><tp:taxon-name><tp:taxon-name-part taxon-name-part-type="genus" reg="Raorchestes">Raorchestes</tp:taxon-name-part></tp:taxon-name></italic> is a group of small frogs, diagnosed primarily on the basis of an adult snout-vent length between 15 and 45 mm; vomerine teeth absent; large gular pouch transparent while calling; nocturnally active; direct development without free-swimming tadpoles in all species for which the development is known (<xref ref-type="bibr" rid="B6">Biju et al. 2010</xref>). Although the mode of development in the new species remains unknown, <italic><tp:taxon-name><tp:taxon-name-part taxon-name-part-type="genus" reg="Raorchestes">R.</tp:taxon-name-part><tp:taxon-name-part taxon-name-part-type="species" reg="malipoensis">malipoensis</tp:taxon-name-part></tp:taxon-name></italic> sp. nov. is placed in the genus <italic><tp:taxon-name><tp:taxon-name-part taxon-name-part-type="genus" reg="Raorchestes">Raorchestes</tp:taxon-name-part></tp:taxon-name></italic> due to the combination of following characters: small body size, vomerine teeth absent, single translucent external subgular vocal sac present, and tips of all fingers and toes expanded into discs with circum-marginal grooves. The new species is distinguished from geographically and molecularly relevant congeners by the following combination of characters: (1) very small body size (males <abbrev xmlns:xlink="http://www.w3.org/1999/xlink" xlink:title="snout-vent length" id="ABBRID0EXFBI" xlink:type="simple">SVL</abbrev> 14.6–17.7 mm, <italic>n</italic> = 7; females <abbrev xmlns:xlink="http://www.w3.org/1999/xlink" xlink:title="snout-vent length" id="ABBRID0E4FBI" xlink:type="simple">SVL</abbrev> 18.3–19.3 mm, <italic>n</italic> = 4); (2) head wider than long; (3) tympanum small, supratympanic fold distinct; (4) tips of all fingers and toes yellow; (5) webbing formula (I 2 – 2 II 2 – 2 III 2 – 3 IV 3 – 2 V); (6) inner and outer metacarpal tubercle indistinct; (7) heels not meeting when limbs held at right angles to body; (8) tibiotarsal articulation reaching anterior border of eye when hindlimb is stretched alongside of body; (9) iris golden brown; (10) nuptial pad small and milky white; (11) inner metatarsal tubercle rounded, outer metatarsal tubercle absent; (12) fingers and toes having lateral dermal fringe; and (13) interorbital distance larger than eye horizontal diameter.</p></tp:treatment-sec><tp:treatment-sec sec-type="description" id="SECID0EDGBI"><title>Description of the holotype.</title><p>Adult male (Fig. <xref ref-type="fig" rid="F4">4</xref>), body size small (<abbrev xmlns:xlink="http://www.w3.org/1999/xlink" xlink:title="snout-vent length" id="ABBRID0ENGBI" xlink:type="simple">SVL</abbrev> 17.7 mm); head wider than long (<abbrev xmlns:xlink="http://www.w3.org/1999/xlink" xlink:title="head length" id="ABBRID0ERGBI" xlink:type="simple">HL</abbrev> 6.4 mm; <abbrev xmlns:xlink="http://www.w3.org/1999/xlink" xlink:title="head width" id="ABBRID0EVGBI" xlink:type="simple">HW</abbrev> 6.8 mm); top of head relatively flat; snout rounded in profile, projecting beyond lower jaw; snout length almost equal to interorbital distance at narrowest point (<abbrev xmlns:xlink="http://www.w3.org/1999/xlink" xlink:title="snout length" id="ABBRID0EZGBI" xlink:type="simple">SL</abbrev> 2.6 mm; <abbrev xmlns:xlink="http://www.w3.org/1999/xlink" xlink:title="interorbital distance" id="ABBRID0E4GBI" xlink:type="simple">IOS</abbrev> 2.6 mm); the canthus rostralis rounded, loreal region slightly concave; tympanum small (<abbrev xmlns:xlink="http://www.w3.org/1999/xlink" xlink:title="tympanum diameter" id="ABBRID0EBHBI" xlink:type="simple">TD</abbrev> 1.5 mm); internarial distance wider than maximum width of upper eyelid (<abbrev xmlns:xlink="http://www.w3.org/1999/xlink" xlink:title="internarial distance" id="ABBRID0EFHBI" xlink:type="simple">INS</abbrev> 2.1 mm; <abbrev xmlns:xlink="http://www.w3.org/1999/xlink" xlink:title="maximum width of upper eyelid" id="ABBRID0EJHBI" xlink:type="simple">UEW</abbrev> 1.3 mm); nostril slightly closer to tip of snout than to anterior corner of eyes; tongue pyriform, with a deep notch at posterior tip; vomerine teeth absent; pineal ocellus absent; eyes moderately large (<abbrev xmlns:xlink="http://www.w3.org/1999/xlink" xlink:title="eye horizontal diameter" id="ABBRID0ENHBI" xlink:type="simple">EHD</abbrev> 2.6 mm) and protruding, pupil horizontal; supratympanic fold distinct, from posterior corner of eye to above insertion of arm.</p><fig id="F4" position="float" orientation="portrait"><object-id xmlns:xlink="http://www.w3.org/1999/xlink" content-type="doi" xlink:type="simple">10.3897/zookeys.1151.95616.figure4</object-id><object-id xmlns:xlink="http://www.w3.org/1999/xlink" content-type="arpha" xlink:type="simple">FA2ADD59-5744-5189-8BAE-7186F59EDA10</object-id><label>Figure 4.</label><caption><p>Holotype (<named-content xmlns:xlink="http://www.w3.org/1999/xlink" content-type="dwc:institutional_code" xlink:title="Guangxi Normal University" xlink:href="hhttp://grbio.org/institution/guangxi-normal-university" xlink:type="simple">GXNU</named-content> 000339) of <italic><tp:taxon-name><tp:taxon-name-part taxon-name-part-type="genus" reg="Raorchestes">Raorchestes</tp:taxon-name-part><tp:taxon-name-part taxon-name-part-type="species" reg="malipoensis">malipoensis</tp:taxon-name-part></tp:taxon-name></italic> sp. nov. in life.</p></caption><graphic xmlns:xlink="http://www.w3.org/1999/xlink" xlink:href="zookeys-1151-047_article-95616__-g004.jpg" position="float" orientation="portrait" xlink:type="simple" id="oo_817205.jpg"><uri content-type="original_file" xlink:type="simple">https://binary.pensoft.net/fig/817205</uri></graphic></fig><p>Forelimbs fairly robust (<abbrev xmlns:xlink="http://www.w3.org/1999/xlink" xlink:title="forelimb and hand length" id="ABBRID0EPIBI" xlink:type="simple">FAHL</abbrev> 8.2 mm); relative finger lengths: I &lt; II &lt; IV &lt; III, tips of all four fingers expanded into discs with circum-marginal grooves; all fingers with lateral dermal fringes on both sides; subarticular tubercles distinct, rounded; supernumerary tubercles absent; no webbing between fingers; inner and outer metacarpal tubercle indistinct; nuptial pad is small and milky white on dorsal surface of the first finger.</p><p>Foot long and relatively robust (<abbrev xmlns:xlink="http://www.w3.org/1999/xlink" xlink:title="length of tarsus and foot" id="ABBRID0EVIBI" xlink:type="simple">TFL</abbrev> 11 mm), longer than tibia length (<abbrev xmlns:xlink="http://www.w3.org/1999/xlink" xlink:title="tibia length" id="ABBRID0EZIBI" xlink:type="simple">TBL</abbrev> 8.8 mm); relative toe lengths: I &lt; II &lt; V &lt; III &lt; IV; tips of toes with discs having circum-marginal grooves, toe discs smaller than finger discs; all toes with lateral dermal fringes on both sides; subarticular tubercles distinct, rounded; supernumerary tubercles absent; webbing formula (I 2 – 2 II 2 – 2 III 2 – 3 IV 3 – 2 V); inner metatarsal tubercle rounded, outer metatarsal tubercle absent.</p><p>Dorsal surfaces of head, body, forelimbs, thighs, and tibia rough with small granules; upper eyelid with several small granules; throat, chest, and ventral surfaces of forelimbs smooth; abdomen, ventral side of thigh, and area around vent with granules; dorsolateral folds absent.</p></tp:treatment-sec><tp:treatment-sec sec-type="Coloration of holotype in life" id="SECID0E5IBI"><title>Coloration of holotype in life.</title><p>For coloration of the holotype in life see Fig. <xref ref-type="fig" rid="F4">4</xref>. Dorsal surface beige, with pale brown band between eyes; dorsal surface with a dark brown X-shaped marking; pale brown interorbital rectangle between eyes; upper and lower lips with white and black dots; supratympanic fold pale brown; iris golden brown; dorsal parts of arms and legs with dark brown crossbars that align; crotch with a distinct black patch bordering large creamy white plaque below the black patch near the groin; dorsal thigh beige with one brown crossbar when leg is bent in resting position; ventral surface body and beige, and area around vent with small black spots; discs of fingers and toes yellow.</p></tp:treatment-sec><tp:treatment-sec sec-type="Coloration in alcohol" id="SECID0EIJBI"><title>Coloration in alcohol.</title><p>After preservation in alcohol, the general pattern did not change. Dorsal color changed to grayish brown, the blotches or spots blackish brown, discs on the fingers become pale gray similar to the body color, ventral side become whiter (Fig. <xref ref-type="fig" rid="F5">5</xref>).</p><fig id="F5" position="float" orientation="portrait"><object-id xmlns:xlink="http://www.w3.org/1999/xlink" content-type="doi" xlink:type="simple">10.3897/zookeys.1151.95616.figure5</object-id><object-id xmlns:xlink="http://www.w3.org/1999/xlink" content-type="arpha" xlink:type="simple">0D111B3D-0309-5FAE-BF17-1AD56E85EBB1</object-id><label>Figure 5.</label><caption><p>Holotype (<named-content xmlns:xlink="http://www.w3.org/1999/xlink" content-type="dwc:institutional_code" xlink:title="Guangxi Normal University" xlink:href="hhttp://grbio.org/institution/guangxi-normal-university" xlink:type="simple">GXNU</named-content> 000339) of <italic><tp:taxon-name><tp:taxon-name-part taxon-name-part-type="genus" reg="Raorchestes">Raorchestes</tp:taxon-name-part><tp:taxon-name-part taxon-name-part-type="species" reg="malipoensis">malipoensis</tp:taxon-name-part></tp:taxon-name></italic> sp. nov. in preservative, showing <bold>A</bold> dorsal view <bold>B</bold> ventral view <bold>C</bold> ventral view of hand <bold>D</bold> ventral view of foot.</p></caption><graphic xmlns:xlink="http://www.w3.org/1999/xlink" xlink:href="zookeys-1151-047_article-95616__-g005.jpg" position="float" orientation="portrait" xlink:type="simple" id="oo_817206.jpg"><uri content-type="original_file" xlink:type="simple">https://binary.pensoft.net/fig/817206</uri></graphic></fig></tp:treatment-sec><tp:treatment-sec sec-type="etymology" id="SECID0EWKBI"><title>Etymology.</title><p>The specific epithet is named for the type locality, Malipo County, Yunnan Province, China. We suggest “Malipo Bush Frog” as its English common name, and “Ma Li Po Guan Shu Wa (麻栗坡灌树蛙)” as its Chinese common name.</p></tp:treatment-sec><tp:treatment-sec sec-type="distribution" id="SECID0E2KBI"><title>Distribution.</title><p>Currently known from the type locality, Malipo County (Fig. <xref ref-type="fig" rid="F1">1</xref>), Yunnan Province, China and Pac Ban, Tuyen Quang, in north of Vietnam.</p></tp:treatment-sec><tp:treatment-sec sec-type="variation" id="SECID0EFLBI"><title>Variation.</title><p>The measurements are given in Table <xref ref-type="table" rid="T1">1</xref>. <named-content xmlns:xlink="http://www.w3.org/1999/xlink" content-type="dwc:institutional_code" xlink:title="Guangxi Normal University" xlink:href="hhttp://grbio.org/institution/guangxi-normal-university" xlink:type="simple">GXNU</named-content> 000338 has large black spots on dorsal side and GXNU000342 has distinctly darker ground color on dorsal side.</p></tp:treatment-sec><tp:treatment-sec sec-type="comparisons" id="SECID0ETLBI"><title>Comparisons.</title><p>Rather than comparing <italic><tp:taxon-name><tp:taxon-name-part taxon-name-part-type="genus" reg="Raorchestes">R.</tp:taxon-name-part><tp:taxon-name-part taxon-name-part-type="species" reg="malipoensis">malipoensis</tp:taxon-name-part></tp:taxon-name></italic> sp. nov. to all known <italic><tp:taxon-name><tp:taxon-name-part taxon-name-part-type="genus" reg="Raorchestes">Raorchestes</tp:taxon-name-part></tp:taxon-name></italic>, we focus on our morphological comparison with phylogenetically closely related taxa and species without genetic data in adjacent countries (Table <xref ref-type="table" rid="T5">5</xref>).</p><table-wrap id="T5" position="float" orientation="portrait"><label>Table 5.</label><caption><p>Comparison of <italic><tp:taxon-name><tp:taxon-name-part taxon-name-part-type="genus" reg="Raorchestes">R.</tp:taxon-name-part><tp:taxon-name-part taxon-name-part-type="species" reg="malipoensis">malipoensis</tp:taxon-name-part></tp:taxon-name></italic> sp. nov. with phylogenetically closely related taxa or those with no genetic data in surrounding countries. “–” means unknown.</p></caption><table id="TID0EMGCI" rules="all"><tbody><tr><th rowspan="1" colspan="1">Species</th><th rowspan="1" colspan="1"><italic><tp:taxon-name><tp:taxon-name-part taxon-name-part-type="genus" reg="Raorchestes">R.</tp:taxon-name-part><tp:taxon-name-part taxon-name-part-type="species" reg="malipoensis">malipoensis</tp:taxon-name-part></tp:taxon-name></italic> sp. nov.</th><th rowspan="1" colspan="1">
                      <italic>
                        <tp:taxon-name><tp:taxon-name-part taxon-name-part-type="genus" reg="Raorchestes">R.</tp:taxon-name-part><tp:taxon-name-part taxon-name-part-type="species" reg="menglaensis">menglaensis</tp:taxon-name-part></tp:taxon-name>
                      </italic>
                    </th><th rowspan="1" colspan="1">
                      <italic>
                        <tp:taxon-name><tp:taxon-name-part taxon-name-part-type="genus" reg="Raorchestes">R.</tp:taxon-name-part><tp:taxon-name-part taxon-name-part-type="species" reg="parvulus">parvulus</tp:taxon-name-part></tp:taxon-name>
                      </italic>
                    </th><th rowspan="1" colspan="1">
                      <italic>
                        <tp:taxon-name><tp:taxon-name-part taxon-name-part-type="genus" reg="Raorchestes">R.</tp:taxon-name-part><tp:taxon-name-part taxon-name-part-type="species" reg="dulongensis">dulongensis</tp:taxon-name-part></tp:taxon-name>
                      </italic>
                    </th><th rowspan="1" colspan="1">
                      <italic>
                        <tp:taxon-name><tp:taxon-name-part taxon-name-part-type="genus" reg="Raorchestes">R.</tp:taxon-name-part><tp:taxon-name-part taxon-name-part-type="species" reg="hillisi">hillisi</tp:taxon-name-part></tp:taxon-name>
                      </italic>
                    </th><th rowspan="1" colspan="1">
                      <italic>
                        <tp:taxon-name><tp:taxon-name-part taxon-name-part-type="genus" reg="Raorchestes">R.</tp:taxon-name-part><tp:taxon-name-part taxon-name-part-type="species" reg="huanglianshan">huanglianshan</tp:taxon-name-part></tp:taxon-name>
                      </italic>
                    </th><th rowspan="1" colspan="1">
                      <italic>
                        <tp:taxon-name><tp:taxon-name-part taxon-name-part-type="genus" reg="Raorchestes">R.</tp:taxon-name-part><tp:taxon-name-part taxon-name-part-type="species" reg="cangyuanensis">cangyuanensis</tp:taxon-name-part></tp:taxon-name>
                      </italic>
                    </th><th rowspan="1" colspan="1">
                      <italic>
                        <tp:taxon-name><tp:taxon-name-part taxon-name-part-type="genus" reg="Raorchestes">R.</tp:taxon-name-part><tp:taxon-name-part taxon-name-part-type="species" reg="ghatei">ghatei</tp:taxon-name-part></tp:taxon-name>
                      </italic>
                    </th><th rowspan="1" colspan="1">
                      <italic>
                        <tp:taxon-name><tp:taxon-name-part taxon-name-part-type="genus" reg="Raorchestes">R.</tp:taxon-name-part><tp:taxon-name-part taxon-name-part-type="species" reg="rezakhani">rezakhani</tp:taxon-name-part></tp:taxon-name>
                      </italic>
                    </th><th rowspan="1" colspan="1">
                      <italic>
                        <tp:taxon-name><tp:taxon-name-part taxon-name-part-type="genus" reg="Raorchestes">R.</tp:taxon-name-part><tp:taxon-name-part taxon-name-part-type="species" reg="annandalii">annandalii</tp:taxon-name-part></tp:taxon-name>
                      </italic>
                    </th><th rowspan="1" colspan="1">
                      <italic>
                        <tp:taxon-name><tp:taxon-name-part taxon-name-part-type="genus" reg="Raorchestes">R.</tp:taxon-name-part><tp:taxon-name-part taxon-name-part-type="species" reg="bombayensis">bombayensis</tp:taxon-name-part></tp:taxon-name>
                      </italic>
                    </th><th rowspan="1" colspan="1">
                      <italic>
                        <tp:taxon-name><tp:taxon-name-part taxon-name-part-type="genus" reg="Raorchestes">R.</tp:taxon-name-part><tp:taxon-name-part taxon-name-part-type="species" reg="tuberohumerus">tuberohumerus</tp:taxon-name-part></tp:taxon-name>
                      </italic>
                    </th><th rowspan="1" colspan="1">
                      <italic>
                        <tp:taxon-name><tp:taxon-name-part taxon-name-part-type="genus" reg="Raorchestes">R.</tp:taxon-name-part><tp:taxon-name-part taxon-name-part-type="species" reg="longchuanensis">longchuanensis</tp:taxon-name-part></tp:taxon-name>
                      </italic>
                    </th><th rowspan="1" colspan="1">
                      <italic>
                        <tp:taxon-name><tp:taxon-name-part taxon-name-part-type="genus" reg="Raorchestes">R.</tp:taxon-name-part><tp:taxon-name-part taxon-name-part-type="species" reg="andersoni">andersoni</tp:taxon-name-part></tp:taxon-name>
                      </italic>
                    </th></tr><tr><td rowspan="1" colspan="1"><abbrev xmlns:xlink="http://www.w3.org/1999/xlink" xlink:title="snout-vent length" id="ABBRID0ECUBI" xlink:type="simple">SVL</abbrev> of adult males (in mm)</td><td rowspan="1" colspan="1">14.6–17.7, <italic>n</italic> = 7</td><td rowspan="1" colspan="1">16.6–21.6, <italic>n</italic> = 14</td><td rowspan="1" colspan="1">–</td><td rowspan="1" colspan="1">15.0–19.0, <italic>n</italic> = 3</td><td rowspan="1" colspan="1">14.5–17.7, <italic>n</italic> = 3</td><td rowspan="1" colspan="1">17.0–19.6, <italic>n</italic> = 11</td><td rowspan="1" colspan="1">16.1–19.0 mm, <italic>n</italic> = 3</td><td rowspan="1" colspan="1">19.1–25.5, <italic>n</italic> = 9</td><td rowspan="1" colspan="1">18.8–19.0 mm, <italic>n</italic> = 4</td><td rowspan="1" colspan="1">–</td><td rowspan="1" colspan="1">30 mm, <italic>n</italic> = –</td><td rowspan="1" colspan="1">17.4–18.2 mm, <italic>n</italic> = 3</td><td rowspan="1" colspan="1">21.4–23.9 mm, <italic>n</italic> = 5</td><td rowspan="1" colspan="1">13.5–24.0 mm, <italic>n</italic> = 2</td></tr><tr><td rowspan="1" colspan="1"><abbrev xmlns:xlink="http://www.w3.org/1999/xlink" xlink:title="snout-vent length" id="ABBRID0EZWBI" xlink:type="simple">SVL</abbrev> of adult females (in mm)</td><td rowspan="1" colspan="1">18.3–19.3, <italic>n</italic> = 4</td><td rowspan="1" colspan="1">18.9–20.5, <italic>n</italic> = 2</td><td rowspan="1" colspan="1">23.6, <italic>n</italic> = 1</td><td rowspan="1" colspan="1">–</td><td rowspan="1" colspan="1">17.5, <italic>n</italic> = 1</td><td rowspan="1" colspan="1">21.5, <italic>n</italic> = 1</td><td rowspan="1" colspan="1">–</td><td rowspan="1" colspan="1">15.4–29.8, <italic>n</italic> = 13</td><td rowspan="1" colspan="1">–</td><td rowspan="1" colspan="1">17.0 mm, <italic>n</italic> = 1</td><td rowspan="1" colspan="1"/><td rowspan="1" colspan="1">–</td><td rowspan="1" colspan="1">–</td><td rowspan="1" colspan="1">–</td></tr><tr><td rowspan="1" colspan="1"><abbrev xmlns:xlink="http://www.w3.org/1999/xlink" xlink:title="snout-vent length" id="ABBRID0EBZBI" xlink:type="simple">SVL</abbrev> of adult (in mm)</td><td rowspan="1" colspan="1">14.6–19.3, <italic>n</italic> = 11</td><td rowspan="1" colspan="1">16.6–21.6, <italic>n</italic> = 18</td><td rowspan="1" colspan="1">23.6, <italic>n</italic> = 1</td><td rowspan="1" colspan="1">15.0–19.0, <italic>n</italic> = 3</td><td rowspan="1" colspan="1">14.5–17.7, <italic>n</italic> = 4</td><td rowspan="1" colspan="1">17.0–21.5, <italic>n</italic> = 4</td><td rowspan="1" colspan="1">16.1–19.0 mm, <italic>n</italic> = 3</td><td rowspan="1" colspan="1">15.4–29.8, <italic>n</italic> = 22</td><td rowspan="1" colspan="1">18.8–19.0 mm, <italic>n</italic> = 4</td><td rowspan="1" colspan="1">17.0 mm, <italic>n</italic> = 1</td><td rowspan="1" colspan="1">30 mm, <italic>n</italic> = –</td><td rowspan="1" colspan="1">17.4–18.2 mm, <italic>n</italic> = 3</td><td rowspan="1" colspan="1">21.4–23.9 mm, <italic>n</italic> = 5</td><td rowspan="1" colspan="1">13.5–24.0 mm, <italic>n</italic> = 2</td></tr><tr><td rowspan="1" colspan="1"><abbrev xmlns:xlink="http://www.w3.org/1999/xlink" xlink:title="interorbital distance" id="ABBRID0E52BI" xlink:type="simple">IOS</abbrev>/<abbrev xmlns:xlink="http://www.w3.org/1999/xlink" xlink:title="eye horizontal diameter" id="ABBRID0EC3BI" xlink:type="simple">EHD</abbrev></td><td rowspan="1" colspan="1"><abbrev xmlns:xlink="http://www.w3.org/1999/xlink" xlink:title="interorbital distance" id="ABBRID0EJ3BI" xlink:type="simple">IOS</abbrev> &gt; <abbrev xmlns:xlink="http://www.w3.org/1999/xlink" xlink:title="eye horizontal diameter" id="ABBRID0EN3BI" xlink:type="simple">EHD</abbrev>, or <abbrev xmlns:xlink="http://www.w3.org/1999/xlink" xlink:title="interorbital distance" id="ABBRID0ER3BI" xlink:type="simple">IOS</abbrev> = <abbrev xmlns:xlink="http://www.w3.org/1999/xlink" xlink:title="eye horizontal diameter" id="ABBRID0EV3BI" xlink:type="simple">EHD</abbrev></td><td rowspan="1" colspan="1"><abbrev xmlns:xlink="http://www.w3.org/1999/xlink" xlink:title="interorbital distance" id="ABBRID0E33BI" xlink:type="simple">IOS</abbrev> &gt; <abbrev xmlns:xlink="http://www.w3.org/1999/xlink" xlink:title="eye horizontal diameter" id="ABBRID0EA4BI" xlink:type="simple">EHD</abbrev></td><td rowspan="1" colspan="1"><abbrev xmlns:xlink="http://www.w3.org/1999/xlink" xlink:title="interorbital distance" id="ABBRID0EH4BI" xlink:type="simple">IOS</abbrev> &lt; <abbrev xmlns:xlink="http://www.w3.org/1999/xlink" xlink:title="eye horizontal diameter" id="ABBRID0EL4BI" xlink:type="simple">EHD</abbrev></td><td rowspan="1" colspan="1"><abbrev xmlns:xlink="http://www.w3.org/1999/xlink" xlink:title="interorbital distance" id="ABBRID0ES4BI" xlink:type="simple">IOS</abbrev> &lt; <abbrev xmlns:xlink="http://www.w3.org/1999/xlink" xlink:title="eye horizontal diameter" id="ABBRID0EW4BI" xlink:type="simple">EHD</abbrev></td><td rowspan="1" colspan="1"><abbrev xmlns:xlink="http://www.w3.org/1999/xlink" xlink:title="interorbital distance" id="ABBRID0E44BI" xlink:type="simple">IOS</abbrev> &lt; <abbrev xmlns:xlink="http://www.w3.org/1999/xlink" xlink:title="eye horizontal diameter" id="ABBRID0EB5BI" xlink:type="simple">EHD</abbrev></td><td rowspan="1" colspan="1"><abbrev xmlns:xlink="http://www.w3.org/1999/xlink" xlink:title="interorbital distance" id="ABBRID0EI5BI" xlink:type="simple">IOS</abbrev> &gt; <abbrev xmlns:xlink="http://www.w3.org/1999/xlink" xlink:title="eye horizontal diameter" id="ABBRID0EM5BI" xlink:type="simple">EHD</abbrev>, or <abbrev xmlns:xlink="http://www.w3.org/1999/xlink" xlink:title="interorbital distance" id="ABBRID0EQ5BI" xlink:type="simple">IOS</abbrev>=<abbrev xmlns:xlink="http://www.w3.org/1999/xlink" xlink:title="eye horizontal diameter" id="ABBRID0EU5BI" xlink:type="simple">EHD</abbrev></td><td rowspan="1" colspan="1"><abbrev xmlns:xlink="http://www.w3.org/1999/xlink" xlink:title="interorbital distance" id="ABBRID0E25BI" xlink:type="simple">IOS</abbrev> &lt; <abbrev xmlns:xlink="http://www.w3.org/1999/xlink" xlink:title="eye horizontal diameter" id="ABBRID0E65BI" xlink:type="simple">EHD</abbrev></td><td rowspan="1" colspan="1">–</td><td rowspan="1" colspan="1"><abbrev xmlns:xlink="http://www.w3.org/1999/xlink" xlink:title="interorbital distance" id="ABBRID0EJ6BI" xlink:type="simple">IOS</abbrev> &lt; <abbrev xmlns:xlink="http://www.w3.org/1999/xlink" xlink:title="eye horizontal diameter" id="ABBRID0EN6BI" xlink:type="simple">EHD</abbrev></td><td rowspan="1" colspan="1"><abbrev xmlns:xlink="http://www.w3.org/1999/xlink" xlink:title="interorbital distance" id="ABBRID0EU6BI" xlink:type="simple">IOS</abbrev> &gt; <abbrev xmlns:xlink="http://www.w3.org/1999/xlink" xlink:title="eye horizontal diameter" id="ABBRID0EY6BI" xlink:type="simple">EHD</abbrev>, or <abbrev xmlns:xlink="http://www.w3.org/1999/xlink" xlink:title="interorbital distance" id="ABBRID0E36BI" xlink:type="simple">IOS</abbrev> = <abbrev xmlns:xlink="http://www.w3.org/1999/xlink" xlink:title="eye horizontal diameter" id="ABBRID0EAACI" xlink:type="simple">EHD</abbrev></td><td rowspan="1" colspan="1">–</td><td rowspan="1" colspan="1"><abbrev xmlns:xlink="http://www.w3.org/1999/xlink" xlink:title="interorbital distance" id="ABBRID0EKACI" xlink:type="simple">IOS</abbrev> &gt; <abbrev xmlns:xlink="http://www.w3.org/1999/xlink" xlink:title="eye horizontal diameter" id="ABBRID0EOACI" xlink:type="simple">EHD</abbrev>, or <abbrev xmlns:xlink="http://www.w3.org/1999/xlink" xlink:title="interorbital distance" id="ABBRID0ESACI" xlink:type="simple">IOS</abbrev> = <abbrev xmlns:xlink="http://www.w3.org/1999/xlink" xlink:title="eye horizontal diameter" id="ABBRID0EWACI" xlink:type="simple">EHD</abbrev></td><td rowspan="1" colspan="1"><abbrev xmlns:xlink="http://www.w3.org/1999/xlink" xlink:title="interorbital distance" id="ABBRID0E4ACI" xlink:type="simple">IOS</abbrev> &gt; <abbrev xmlns:xlink="http://www.w3.org/1999/xlink" xlink:title="eye horizontal diameter" id="ABBRID0EBBCI" xlink:type="simple">EHD</abbrev></td><td rowspan="1" colspan="1"><abbrev xmlns:xlink="http://www.w3.org/1999/xlink" xlink:title="interorbital distance" id="ABBRID0EIBCI" xlink:type="simple">IOS</abbrev> &lt; <abbrev xmlns:xlink="http://www.w3.org/1999/xlink" xlink:title="eye horizontal diameter" id="ABBRID0EMBCI" xlink:type="simple">EHD</abbrev></td></tr><tr><td rowspan="1" colspan="1">HDW/HDL</td><td rowspan="1" colspan="1">HDW &gt; HDL</td><td rowspan="1" colspan="1">HDW &lt; HDL</td><td rowspan="1" colspan="1">HDW &gt; HDL</td><td rowspan="1" colspan="1">HDW &lt; HDL</td><td rowspan="1" colspan="1">HDW &lt; HDL</td><td rowspan="1" colspan="1">HDW &gt; HDL</td><td rowspan="1" colspan="1">HDW &gt; HDL</td><td rowspan="1" colspan="1">HDW &gt; HDL</td><td rowspan="1" colspan="1">HDW &gt; HDL</td><td rowspan="1" colspan="1">HDW &lt; HDL</td><td rowspan="1" colspan="1">–</td><td rowspan="1" colspan="1">HDW &gt; HDL</td><td rowspan="1" colspan="1">HDW ≈ HDL</td><td rowspan="1" colspan="1">HDW &gt; HDL</td></tr><tr><td rowspan="1" colspan="1">Tympanum</td><td rowspan="1" colspan="1">Distinct</td><td rowspan="1" colspan="1">Indistinct</td><td rowspan="1" colspan="1">Distinct</td><td rowspan="1" colspan="1">Distinct</td><td rowspan="1" colspan="1">Distinct</td><td rowspan="1" colspan="1">Distinct</td><td rowspan="1" colspan="1">Indistinct</td><td rowspan="1" colspan="1">Indistinct</td><td rowspan="1" colspan="1">Indistinct</td><td rowspan="1" colspan="1">Distinct</td><td rowspan="1" colspan="1">Indistinct</td><td rowspan="1" colspan="1">Indistinct</td><td rowspan="1" colspan="1">Distinct</td><td rowspan="1" colspan="1">Distinct</td></tr><tr><td rowspan="1" colspan="1">Nuptial pad</td><td rowspan="1" colspan="1">Small and milky white</td><td rowspan="1" colspan="1">white nuptial pad</td><td rowspan="1" colspan="1">–</td><td rowspan="1" colspan="1">Absent</td><td rowspan="1" colspan="1">Present</td><td rowspan="1" colspan="1">Present</td><td rowspan="1" colspan="1">Reddish nuptial pad</td><td rowspan="1" colspan="1">Absent</td><td rowspan="1" colspan="1">Absent</td><td rowspan="1" colspan="1">–</td><td rowspan="1" colspan="1">–</td><td rowspan="1" colspan="1">–</td><td rowspan="1" colspan="1">Present</td><td rowspan="1" colspan="1">–</td></tr><tr><td rowspan="1" colspan="1">Toe web</td><td rowspan="1" colspan="1">I 2 – 2 II 2 – 2 III 2 – 3 IV 3 – 2 V</td><td rowspan="1" colspan="1">II 1 – 2 III 1 – 2<sup>1/2</sup> IV 2<sup>1/2</sup> – 1 V</td><td rowspan="1" colspan="1">Webbing present, medium</td><td rowspan="1" colspan="1">Rudimentary web</td><td rowspan="1" colspan="1">II 1 – 2 III 1–2<sup>1/2</sup> IV 2<sup>1/2</sup> – 1 V</td><td rowspan="1" colspan="1">II 1 – 2 III 1 – 2 – IV 2 – 1 V</td><td rowspan="1" colspan="1">Rudimentary web</td><td rowspan="1" colspan="1">I 2 – 2 II 2 – 2½ III 2 – 3 IV 2½ – 2 V</td><td rowspan="1" colspan="1">I2 – 2 II 1¾ – 2 III 1½ – 3 IV 2¾ – 2 V</td><td rowspan="1" colspan="1">Rudimentary web</td><td rowspan="1" colspan="1">1/3 webbing</td><td rowspan="1" colspan="1">Rudimentary web</td><td rowspan="1" colspan="1">1/4 webbing</td><td rowspan="1" colspan="1">1/3 webbing</td></tr><tr><td rowspan="1" colspan="1">Lateral dermal fringe</td><td rowspan="1" colspan="1">Present</td><td rowspan="1" colspan="1">Absent</td><td rowspan="1" colspan="1">–</td><td rowspan="1" colspan="1">–</td><td rowspan="1" colspan="1">Present</td><td rowspan="1" colspan="1">Absent</td><td rowspan="1" colspan="1">Present</td><td rowspan="1" colspan="1">Present</td><td rowspan="1" colspan="1">Absent</td><td rowspan="1" colspan="1">Present</td><td rowspan="1" colspan="1">–</td><td rowspan="1" colspan="1">–</td><td rowspan="1" colspan="1">–</td><td rowspan="1" colspan="1">–</td></tr><tr><td rowspan="1" colspan="1">Disc color</td><td rowspan="1" colspan="1">Yellow</td><td rowspan="1" colspan="1">Not orange in life</td><td rowspan="1" colspan="1">–</td><td rowspan="1" colspan="1">Greyish or orange</td><td rowspan="1" colspan="1">–</td><td rowspan="1" colspan="1">Orange</td><td rowspan="1" colspan="1">Orange</td><td rowspan="1" colspan="1">–</td><td rowspan="1" colspan="1">Reddish or whitish</td><td rowspan="1" colspan="1">–</td><td rowspan="1" colspan="1">–</td><td rowspan="1" colspan="1">–</td><td rowspan="1" colspan="1">Reddish, orange, or whitish</td><td rowspan="1" colspan="1">orange</td></tr><tr><td rowspan="1" colspan="1">Inner metacarpal tubercle</td><td rowspan="1" colspan="1">Indistinct</td><td rowspan="1" colspan="1">Present</td><td rowspan="1" colspan="1">Present</td><td rowspan="1" colspan="1">Present</td><td rowspan="1" colspan="1">Indistinct</td><td rowspan="1" colspan="1">Indistinct</td><td rowspan="1" colspan="1">–</td><td rowspan="1" colspan="1">–</td><td rowspan="1" colspan="1">Absent</td><td rowspan="1" colspan="1">Present</td><td rowspan="1" colspan="1">–</td><td rowspan="1" colspan="1">–</td><td rowspan="1" colspan="1">Present</td><td rowspan="1" colspan="1">Present</td></tr><tr><td rowspan="1" colspan="1">Outer metacarpal tubercle</td><td rowspan="1" colspan="1">Indistinct</td><td rowspan="1" colspan="1">Present</td><td rowspan="1" colspan="1">Present</td><td rowspan="1" colspan="1">Present</td><td rowspan="1" colspan="1">Indistinct</td><td rowspan="1" colspan="1">Indistinct</td><td rowspan="1" colspan="1">–</td><td rowspan="1" colspan="1">–</td><td rowspan="1" colspan="1">Absent</td><td rowspan="1" colspan="1">Present</td><td rowspan="1" colspan="1">–</td><td rowspan="1" colspan="1">–</td><td rowspan="1" colspan="1">Present</td><td rowspan="1" colspan="1">Present</td></tr><tr><td rowspan="1" colspan="1">Inner metatarsal tubercle</td><td rowspan="1" colspan="1">Round</td><td rowspan="1" colspan="1">Present</td><td rowspan="1" colspan="1">Present</td><td rowspan="1" colspan="1">Round</td><td rowspan="1" colspan="1">Round</td><td rowspan="1" colspan="1">Round</td><td rowspan="1" colspan="1">Round</td><td rowspan="1" colspan="1">Round</td><td rowspan="1" colspan="1">Absent</td><td rowspan="1" colspan="1">Absent</td><td rowspan="1" colspan="1">–</td><td rowspan="1" colspan="1">Present</td><td rowspan="1" colspan="1">Present</td><td rowspan="1" colspan="1">Present</td></tr><tr><td rowspan="1" colspan="1">Outer metatarsal tubercle</td><td rowspan="1" colspan="1">Absent</td><td rowspan="1" colspan="1">Present</td><td rowspan="1" colspan="1">Absent</td><td rowspan="1" colspan="1">Absent</td><td rowspan="1" colspan="1">Absent</td><td rowspan="1" colspan="1">Absent</td><td rowspan="1" colspan="1">Absent</td><td rowspan="1" colspan="1">Absent</td><td rowspan="1" colspan="1">Absent</td><td rowspan="1" colspan="1">Absent</td><td rowspan="1" colspan="1">–</td><td rowspan="1" colspan="1">Absent</td><td rowspan="1" colspan="1">Absent</td><td rowspan="1" colspan="1">Absent</td></tr><tr><td rowspan="1" colspan="1">Relative toe lengths</td><td rowspan="1" colspan="1">I &lt; II &lt; V &lt; III &lt; IV</td><td rowspan="1" colspan="1">III ≈ V, or V &gt; III</td><td rowspan="1" colspan="1">I &lt; II &lt; V &lt; III &lt; IV</td><td rowspan="1" colspan="1">I &lt; II &lt; V &lt; III &lt; IV</td><td rowspan="1" colspan="1">I&lt;II&lt;III&lt;V&lt;IV</td><td rowspan="1" colspan="1">I&lt;II&lt;III&lt;V&lt;IV</td><td rowspan="1" colspan="1">I&lt;II&lt;V&lt;III&lt;IV</td><td rowspan="1" colspan="1">I&lt;II&lt;V=III&lt;IV</td><td rowspan="1" colspan="1">I &lt; II &lt; V &lt; III &lt; IV</td><td rowspan="1" colspan="1">I &lt; II &lt; V = III &lt; IV</td><td rowspan="1" colspan="1">–</td><td rowspan="1" colspan="1">I &lt; II ≤ V &lt; III &lt; IV</td><td rowspan="1" colspan="1">III ≈ V</td><td rowspan="1" colspan="1">I &lt; II &lt; III = V &lt; IV</td></tr><tr><td rowspan="1" colspan="1">Range</td><td rowspan="1" colspan="1">Malipo, Yunnan, China and the north of Vietnam</td><td rowspan="1" colspan="1">Mengla, Yunnan, China</td><td rowspan="1" colspan="1">Indochina Peninsula and peninsular Malaysia</td><td rowspan="1" colspan="1">Gongshan, Yunnan, China</td><td rowspan="1" colspan="1">Menghai, Yunnan, China</td><td rowspan="1" colspan="1">Lvchun, Yunnan, China</td><td rowspan="1" colspan="1">Cangyuan, Yunnan, China</td><td rowspan="1" colspan="1">Western Ghats, India</td><td rowspan="1" colspan="1">Northeastern Bangladesh</td><td rowspan="1" colspan="1">Himalayas and northeastern India</td><td rowspan="1" colspan="1">Western Ghats, India</td><td rowspan="1" colspan="1">Western Ghats, India</td><td rowspan="1" colspan="1">Yunnan, China and Lai Chau,Vietnam</td><td rowspan="1" colspan="1">India, North Myanmar, Tibet and Yunnan, China</td></tr></tbody></table></table-wrap><p>The new species differs from <italic><tp:taxon-name><tp:taxon-name-part taxon-name-part-type="genus" reg="Raorchestes">R.</tp:taxon-name-part><tp:taxon-name-part taxon-name-part-type="species" reg="menglaensis">menglaensis</tp:taxon-name-part></tp:taxon-name></italic> by 1) tubercles absent along the outer side of the forearm and foot; (2) head wider than long; (3) tympanum distinct (<abbrev xmlns:xlink="http://www.w3.org/1999/xlink" xlink:title="tympanum diameter" id="ABBRID0EOTCI" xlink:type="simple">TD</abbrev> 1.1–1.6 mm, <italic>n</italic> = 11); (4) webbing formula (I 2 – 2 II 2 – 2 III 2 – 3 IV 3 – 2 V); (5) lateral dermal fringe present (6) inner and outer metacarpal tubercle indistinct; (7) outer metatarsal tubercle absent; and (8) relative toe lengths: I &lt; II &lt; V &lt; III &lt; IV (vs. a series of tubercles along the outer side of the forearm and foot; head length and head width are approximately the same; tympanum indistinct; webbing formula (II 1 – 2 III 1 – 2<sup>1/2</sup> IV 2<sup>1/2</sup>–1 V); lateral dermal fringe present; inner and outer metatarsal tubercle present; outer metatarsal tubercle present; relative toe lengths: III ≈ V, or V &gt; III).</p><p>The new species differs from <italic><tp:taxon-name><tp:taxon-name-part taxon-name-part-type="genus" reg="Raorchestes">R.</tp:taxon-name-part><tp:taxon-name-part taxon-name-part-type="species" reg="parvulus">parvulus</tp:taxon-name-part></tp:taxon-name></italic> by (1) smaller female body size (females 18.3–19.3 mm, <italic>n</italic> = 4); (2) interorbital distance larger than eye horizontal diameter; and (3) inner and outer metacarpal tubercle indistinct; (vs. female 23.6 mm, <italic>n</italic> = 1; interorbital distance smaller than eye horizontal diameter; inner and outer metacarpal tubercle present).</p><p>The new species differs from <italic><tp:taxon-name><tp:taxon-name-part taxon-name-part-type="genus" reg="Raorchestes">R.</tp:taxon-name-part><tp:taxon-name-part taxon-name-part-type="species" reg="dulongensis">dulongensis</tp:taxon-name-part></tp:taxon-name></italic> by (1) head wider than long; (2) interorbital distance larger than eye horizontal diameter; (3) nuptial pad present; (4) yellow disc; and (5) inner and outer metacarpal tubercle indistinct (vs. head smaller than long; interorbital distance smaller than eye horizontal diameter; nuptial pad absent; greyish or orange disc; inner and outer metacarpal tubercle indistinct present).</p><p>The new species differs from <italic><tp:taxon-name><tp:taxon-name-part taxon-name-part-type="genus" reg="Raorchestes">R.</tp:taxon-name-part><tp:taxon-name-part taxon-name-part-type="species" reg="hillisi">hillisi</tp:taxon-name-part></tp:taxon-name></italic> by (1) larger female body size (females 18.3–19.3 mm, <italic>n</italic> = 4); (2) head wider than long; (3) interorbital distance larger than eye horizontal diameter; (4) webbing formula (I 2 – 2 II 2 – 2 III 2 – 3 IV 3 – 2 V) ; and (5) and relative toe lengths: I &lt; II &lt; V &lt; III &lt; IV (vs. female 17.5 mm, <italic>n</italic> = 1; head longer than wider; interorbital distance smaller than eye horizontal diameter; webbing formula (II 1–2 III 1–2<sup>1/2</sup> IV 2<sup>1/2</sup>–1 V); relative toe lengths: I &lt; II &lt; III &lt; V &lt;IV).</p><p>The new species differs from <italic><tp:taxon-name><tp:taxon-name-part taxon-name-part-type="genus" reg="Raorchestes">R.</tp:taxon-name-part><tp:taxon-name-part taxon-name-part-type="species" reg="huanglianshan">huanglianshan</tp:taxon-name-part></tp:taxon-name></italic> by (1) smaller female body size (females18.3–19.3 mm, <italic>n</italic> = 4); (2) lateral dermal fringe present; (3) yellow disc; (4) webbing formula (II 2 – 2 II 2 – 2 III 2 – 3 IV 3 – 2 V); and (5) relative toe lengths: I &lt; II &lt; V &lt; III &lt; IV (vs. female 21.5 mm, <italic>n</italic> = 1; lateral dermal fringe absent; orange disc; fingers and toes lacking lateral dermal fringe; webbing formula (II 1–2 III 1 – 2 – IV 2 – 1 V); relative toe lengths: I &lt; II &lt; III &lt; V &lt; IV).</p><p>The new species differs from <italic><tp:taxon-name><tp:taxon-name-part taxon-name-part-type="genus" reg="Raorchestes">R.</tp:taxon-name-part><tp:taxon-name-part taxon-name-part-type="species" reg="cangyuanensis">cangyuanensis</tp:taxon-name-part></tp:taxon-name></italic> by (1) interorbital distance larger than eye horizontal diameter; (2) nuptial pad small and milky white; and (3) yellow discs (vs. interorbital distance smaller than eye horizontal diameter; reddish nuptial pad at the base of first finger; orange disc).</p><p>The new species differs from <italic><tp:taxon-name><tp:taxon-name-part taxon-name-part-type="genus" reg="Raorchestes">R.</tp:taxon-name-part><tp:taxon-name-part taxon-name-part-type="species" reg="ghatei">ghatei</tp:taxon-name-part></tp:taxon-name></italic> by (1) smaller body size (males 14.6–17.7 mm, <italic>n</italic> = 7; females18.3–19.3 mm, <italic>n</italic> = 4); (2) tympanum distinct (<abbrev xmlns:xlink="http://www.w3.org/1999/xlink" xlink:title="tympanum diameter" id="ABBRID0E1WCI" xlink:type="simple">TD</abbrev> 1.1–1.6 mm, <italic>n</italic> = 11); (3) nuptial pad present; (4) webbing formula (I 2 – 2 II 2 – 2 III 2 – 3 IV 3 – 2 V); and (5) relative toe lengths: I &lt; II &lt; V &lt; III &lt; IV (vs. males 19.1–25.5 mm, <italic>n</italic> = 9; females 15.4–29.8 mm, <italic>n</italic> = 13; tympanum indistinct; nuptial pad absent; webbing formula (I 2 – 2 II 2 – 2½ III 2– 3 IV 2½ – 2 V); relative toe lengths: I &lt; II &lt; V = III &lt; IV).</p><p>The new species differs from <italic><tp:taxon-name><tp:taxon-name-part taxon-name-part-type="genus" reg="Raorchestes">R.</tp:taxon-name-part><tp:taxon-name-part taxon-name-part-type="species" reg="rezakhani">rezakhani</tp:taxon-name-part></tp:taxon-name></italic> by (1) smaller male body size (males 14.6–17.7 mm, <italic>n</italic> = 7); (2) interorbital distance larger than eye horizontal diameter; (3) tympanum distinct (<abbrev xmlns:xlink="http://www.w3.org/1999/xlink" xlink:title="tympanum diameter" id="ABBRID0ETXCI" xlink:type="simple">TD</abbrev> 1.1–1.6 mm, <italic>n</italic> = 11); (4) nuptial pad present; (5) lateral dermal fringe present; (6) yellow disc; (7) inner and outer metacarpal tubercle indistinct; (8) inner metatarsal tubercle round; and (9) webbing formula (I 2 – 2 II 2 – 2 III 2 – 3 IV 3 – 2 V) (vs. males 18.8–19.0 mm; interorbital distance smaller than eye horizontal diameter; tympanum indistinct; nuptial pad absent; lateral dermal fringe absent; reddish or whitish; inner and outer metacarpal tubercle absent; inner metatarsal tubercle absent; webbing formula (I2 – 2 II 1¾ – 2 III 1½ – 3 IV 2¾ – 2 V).</p><p>The new species differs from <italic><tp:taxon-name><tp:taxon-name-part taxon-name-part-type="genus" reg="Raorchestes">R.</tp:taxon-name-part><tp:taxon-name-part taxon-name-part-type="species" reg="annandalii">annandalii</tp:taxon-name-part></tp:taxon-name></italic> by (1) head wider than long; and (2) relative toe lengths: I &lt; II &lt; V &lt; III &lt; IV (vs. head longer than wide; relative toe lengths: I &lt; II &lt; V = III &lt; IV).</p><p>The new species differs from <italic><tp:taxon-name><tp:taxon-name-part taxon-name-part-type="genus" reg="Raorchestes">R.</tp:taxon-name-part><tp:taxon-name-part taxon-name-part-type="species" reg="bombayensis">bombayensis</tp:taxon-name-part></tp:taxon-name></italic> by (1) smaller body size (males 14.6–17.7 mm, <italic>n</italic> = 7; females 18.3–19.3 mm, <italic>n</italic> = 4); (2) tympanum distinct (<abbrev xmlns:xlink="http://www.w3.org/1999/xlink" xlink:title="tympanum diameter" id="ABBRID0EXYCI" xlink:type="simple">TD</abbrev> 1.1–1.6 mm, <italic>n</italic> = 11); and (3) webbing formula (I 2 – 2 II 2 – 2 III 2 – 3 IV 3 – 2 V) (vs. 30 mm, <italic>n</italic> = 1; tympanum indistinct; 1/3 webbing between toes).</p><p>The new species differs from <italic><tp:taxon-name><tp:taxon-name-part taxon-name-part-type="genus" reg="Raorchestes">R.</tp:taxon-name-part><tp:taxon-name-part taxon-name-part-type="species" reg="tuberohumerus">tuberohumerus</tp:taxon-name-part></tp:taxon-name></italic> by (1) tympanum distinct (<abbrev xmlns:xlink="http://www.w3.org/1999/xlink" xlink:title="tympanum diameter" id="ABBRID0EMZCI" xlink:type="simple">TD</abbrev> 1.1–1.6 mm, <italic>n</italic> = 11); and (2) relative toe lengths: I &lt; II &lt; V &lt; III &lt; IV (vs. tympanum indistinct; relative toe lengths: I &lt; II ≤ V &lt; III &lt; IV).</p><p>The new species differs from <italic><tp:taxon-name><tp:taxon-name-part taxon-name-part-type="genus" reg="Raorchestes">R.</tp:taxon-name-part><tp:taxon-name-part taxon-name-part-type="species" reg="longchuanensis">longchuanensis</tp:taxon-name-part></tp:taxon-name></italic> by (1) smaller male body size (males 14.6–17.7 mm, <italic>n</italic> = 7); (2) webbing formula (I 2 – 2 II 2 – 2 III 2 – 3 IV 3 – 2 V); and (3) yellow disc (vs. males 21.4–23.9 mm, <italic>n</italic> = 5; 1/4 webbing between toes; reddish, orange, or whitish disc).</p><p>The new species differs from <italic><tp:taxon-name><tp:taxon-name-part taxon-name-part-type="genus" reg="Raorchestes">R.</tp:taxon-name-part><tp:taxon-name-part taxon-name-part-type="species" reg="andersoni">andersoni</tp:taxon-name-part></tp:taxon-name></italic> by (1) interorbital distance larger than eye horizontal diameter; (2) webbing formula (I 2 – 2 II 2 – 2 III 2 – 3 IV 3 – 2 V); (3) yellow disc; and (4) relative toe lengths: I &lt; II &lt; V &lt; III &lt; IV (vs. interorbital distance smaller than eye horizontal diameter; 1/3 webbing between toes; orange disc; relative toe lengths: I &lt; II &lt; III = V &lt; IV).</p></tp:treatment-sec><tp:treatment-sec><!--Section generated to contain objects referenced in tp:taxon-treatment.--><table-wrap id="T1" position="float" orientation="portrait"><label>Table 1.</label><caption><p>Measurements (mm) of adult specimens in the type series of <italic><tp:taxon-name><tp:taxon-name-part taxon-name-part-type="genus" reg="Raorchestes">Raorchestes</tp:taxon-name-part><tp:taxon-name-part taxon-name-part-type="species" reg="malipoensis">malipoensis</tp:taxon-name-part></tp:taxon-name></italic> sp. nov. Abbreviations defined in the Materials and methods.</p></caption><table id="TID0E6YAG" rules="all"><tbody><tr><th rowspan="1" colspan="1">Sex</th><th rowspan="1" colspan="4">Males (n = 4)</th><th rowspan="1" colspan="2">Females (n = 2)</th><th rowspan="1" colspan="3">Males (n = 3)</th><th rowspan="1" colspan="2">Females (n = 2)</th></tr><tr><th rowspan="1" colspan="1">Catalog No.</th><th rowspan="1" colspan="1"><abbrev xmlns:xlink="http://www.w3.org/1999/xlink" xlink:title="Southwest Forestry University" id="ABBRID0EUCAE" xlink:type="simple">SWFU</abbrev> 3110</th><th rowspan="1" colspan="1"><abbrev xmlns:xlink="http://www.w3.org/1999/xlink" xlink:title="Southwest Forestry University" id="ABBRID0E3CAE" xlink:type="simple">SWFU</abbrev> 3113</th><th rowspan="1" colspan="1"><abbrev xmlns:xlink="http://www.w3.org/1999/xlink" xlink:title="Southwest Forestry University" id="ABBRID0EEDAE" xlink:type="simple">SWFU</abbrev> 3114</th><th rowspan="1" colspan="1"><abbrev xmlns:xlink="http://www.w3.org/1999/xlink" xlink:title="Southwest Forestry University" id="ABBRID0EMDAE" xlink:type="simple">SWFU</abbrev> 3116</th><th rowspan="1" colspan="1"><abbrev xmlns:xlink="http://www.w3.org/1999/xlink" xlink:title="Southwest Forestry University" id="ABBRID0EUDAE" xlink:type="simple">SWFU</abbrev> 3111</th><th rowspan="1" colspan="1"><abbrev xmlns:xlink="http://www.w3.org/1999/xlink" xlink:title="Southwest Forestry University" id="ABBRID0E3DAE" xlink:type="simple">SWFU</abbrev> 3112</th><th rowspan="1" colspan="1"><named-content xmlns:xlink="http://www.w3.org/1999/xlink" content-type="dwc:institutional_code" xlink:title="Guangxi Normal University" xlink:href="hhttp://grbio.org/institution/guangxi-normal-university" xlink:type="simple">GXNU</named-content> 000338</th><th rowspan="1" colspan="1"><named-content xmlns:xlink="http://www.w3.org/1999/xlink" content-type="dwc:institutional_code" xlink:title="Guangxi Normal University" xlink:href="hhttp://grbio.org/institution/guangxi-normal-university" xlink:type="simple">GXNU</named-content> 000339</th><th rowspan="1" colspan="1"><named-content xmlns:xlink="http://www.w3.org/1999/xlink" content-type="dwc:institutional_code" xlink:title="Guangxi Normal University" xlink:href="hhttp://grbio.org/institution/guangxi-normal-university" xlink:type="simple">GXNU</named-content> 000341</th><th rowspan="1" colspan="1"><named-content xmlns:xlink="http://www.w3.org/1999/xlink" content-type="dwc:institutional_code" xlink:title="Guangxi Normal University" xlink:href="hhttp://grbio.org/institution/guangxi-normal-university" xlink:type="simple">GXNU</named-content> 000340</th><th rowspan="1" colspan="1"><named-content xmlns:xlink="http://www.w3.org/1999/xlink" content-type="dwc:institutional_code" xlink:title="Guangxi Normal University" xlink:href="hhttp://grbio.org/institution/guangxi-normal-university" xlink:type="simple">GXNU</named-content> 000342</th></tr><tr><td rowspan="1" colspan="1">
                  <abbrev xmlns:xlink="http://www.w3.org/1999/xlink" xlink:title="snout-vent length" id="ABBRID0ENFAE" xlink:type="simple">SVL</abbrev>
                </td><td rowspan="1" colspan="1">17.1</td><td rowspan="1" colspan="1">17.0</td><td rowspan="1" colspan="1">16.5</td><td rowspan="1" colspan="1">14.7</td><td rowspan="1" colspan="1">19.3</td><td rowspan="1" colspan="1">19.0</td><td rowspan="1" colspan="1">17.5</td><td rowspan="1" colspan="1">17.7</td><td rowspan="1" colspan="1">17.3</td><td rowspan="1" colspan="1">18.7</td><td rowspan="1" colspan="1">18.3</td></tr><tr><td rowspan="1" colspan="1">
                  <abbrev xmlns:xlink="http://www.w3.org/1999/xlink" xlink:title="head length" id="ABBRID0EXGAE" xlink:type="simple">HL</abbrev>
                </td><td rowspan="1" colspan="1">5.7</td><td rowspan="1" colspan="1">5.8</td><td rowspan="1" colspan="1">6.3</td><td rowspan="1" colspan="1">5.2</td><td rowspan="1" colspan="1">6.5</td><td rowspan="1" colspan="1">7.9</td><td rowspan="1" colspan="1">5.9</td><td rowspan="1" colspan="1">6.4</td><td rowspan="1" colspan="1">5.7</td><td rowspan="1" colspan="1">6.3</td><td rowspan="1" colspan="1">6.7</td></tr><tr><td rowspan="1" colspan="1">
                  <abbrev xmlns:xlink="http://www.w3.org/1999/xlink" xlink:title="head width" id="ABBRID0EBIAE" xlink:type="simple">HW</abbrev>
                </td><td rowspan="1" colspan="1">7.7</td><td rowspan="1" colspan="1">7.5</td><td rowspan="1" colspan="1">8.2</td><td rowspan="1" colspan="1">5.5</td><td rowspan="1" colspan="1">8.2</td><td rowspan="1" colspan="1">7.9</td><td rowspan="1" colspan="1">6.5</td><td rowspan="1" colspan="1">6.8</td><td rowspan="1" colspan="1">6.4</td><td rowspan="1" colspan="1">7</td><td rowspan="1" colspan="1">7</td></tr><tr><td rowspan="1" colspan="1">
                  <abbrev xmlns:xlink="http://www.w3.org/1999/xlink" xlink:title="snout length" id="ABBRID0ELJAE" xlink:type="simple">SL</abbrev>
                </td><td rowspan="1" colspan="1">2.5</td><td rowspan="1" colspan="1">2.6</td><td rowspan="1" colspan="1">1.8</td><td rowspan="1" colspan="1">2.5</td><td rowspan="1" colspan="1">2.9</td><td rowspan="1" colspan="1">2.6</td><td rowspan="1" colspan="1">2</td><td rowspan="1" colspan="1">2.6</td><td rowspan="1" colspan="1">2.4</td><td rowspan="1" colspan="1">2.5</td><td rowspan="1" colspan="1">2.2</td></tr><tr><td rowspan="1" colspan="1">
                  <abbrev xmlns:xlink="http://www.w3.org/1999/xlink" xlink:title="internarial distance" id="ABBRID0EVKAE" xlink:type="simple">INS</abbrev>
                </td><td rowspan="1" colspan="1">1.5</td><td rowspan="1" colspan="1">2.2</td><td rowspan="1" colspan="1">2.2</td><td rowspan="1" colspan="1">2.0</td><td rowspan="1" colspan="1">2.2</td><td rowspan="1" colspan="1">2.1</td><td rowspan="1" colspan="1">2.2</td><td rowspan="1" colspan="1">2.1</td><td rowspan="1" colspan="1">2.3</td><td rowspan="1" colspan="1">2.2</td><td rowspan="1" colspan="1">2</td></tr><tr><td rowspan="1" colspan="1">
                  <abbrev xmlns:xlink="http://www.w3.org/1999/xlink" xlink:title="interorbital distance" id="ABBRID0E6LAE" xlink:type="simple">IOS</abbrev>
                </td><td rowspan="1" colspan="1">2.7</td><td rowspan="1" colspan="1">2.7</td><td rowspan="1" colspan="1">2.9</td><td rowspan="1" colspan="1">2.9</td><td rowspan="1" colspan="1">3.2</td><td rowspan="1" colspan="1">2.9</td><td rowspan="1" colspan="1">2.9</td><td rowspan="1" colspan="1">2.6</td><td rowspan="1" colspan="1">2.9</td><td rowspan="1" colspan="1">2.7</td><td rowspan="1" colspan="1">2.9</td></tr><tr><td rowspan="1" colspan="1">
                  <abbrev xmlns:xlink="http://www.w3.org/1999/xlink" xlink:title="maximum width of upper eyelid" id="ABBRID0EJNAE" xlink:type="simple">UEW</abbrev>
                </td><td rowspan="1" colspan="1">1.2</td><td rowspan="1" colspan="1">1.2</td><td rowspan="1" colspan="1">1.9</td><td rowspan="1" colspan="1">1.4</td><td rowspan="1" colspan="1">1.6</td><td rowspan="1" colspan="1">1.7</td><td rowspan="1" colspan="1">1.6</td><td rowspan="1" colspan="1">1.3</td><td rowspan="1" colspan="1">1.4</td><td rowspan="1" colspan="1">1.4</td><td rowspan="1" colspan="1">1.7</td></tr><tr><td rowspan="1" colspan="1">
                  <abbrev xmlns:xlink="http://www.w3.org/1999/xlink" xlink:title="eye horizontal diameter" id="ABBRID0ETOAE" xlink:type="simple">EHD</abbrev>
                </td><td rowspan="1" colspan="1">2.2</td><td rowspan="1" colspan="1">2.1</td><td rowspan="1" colspan="1">2.1</td><td rowspan="1" colspan="1">2.6</td><td rowspan="1" colspan="1">2.6</td><td rowspan="1" colspan="1">2.8</td><td rowspan="1" colspan="1">2.4</td><td rowspan="1" colspan="1">2.6</td><td rowspan="1" colspan="1">2.4</td><td rowspan="1" colspan="1">2.5</td><td rowspan="1" colspan="1">2.2</td></tr><tr><td rowspan="1" colspan="1">
                  <abbrev xmlns:xlink="http://www.w3.org/1999/xlink" xlink:title="tympanum diameter" id="ABBRID0E4PAE" xlink:type="simple">TD</abbrev>
                </td><td rowspan="1" colspan="1">1.4</td><td rowspan="1" colspan="1">1.4</td><td rowspan="1" colspan="1">1.5</td><td rowspan="1" colspan="1">1.3</td><td rowspan="1" colspan="1">1.1</td><td rowspan="1" colspan="1">1.5</td><td rowspan="1" colspan="1">1.2</td><td rowspan="1" colspan="1">1.5</td><td rowspan="1" colspan="1">1.4</td><td rowspan="1" colspan="1">1.6</td><td rowspan="1" colspan="1">1.4</td></tr><tr><td rowspan="1" colspan="1">
                  <abbrev xmlns:xlink="http://www.w3.org/1999/xlink" xlink:title="forelimb and hand length" id="ABBRID0EHRAE" xlink:type="simple">FAHL</abbrev>
                </td><td rowspan="1" colspan="1">9.3</td><td rowspan="1" colspan="1">9.3</td><td rowspan="1" colspan="1">8.8</td><td rowspan="1" colspan="1">7.0</td><td rowspan="1" colspan="1">8.6</td><td rowspan="1" colspan="1">9.6</td><td rowspan="1" colspan="1">7.8</td><td rowspan="1" colspan="1">8.2</td><td rowspan="1" colspan="1">7.2</td><td rowspan="1" colspan="1">7.3</td><td rowspan="1" colspan="1">7.1</td></tr><tr><td rowspan="1" colspan="1">
                  <abbrev xmlns:xlink="http://www.w3.org/1999/xlink" xlink:title="hand length" id="ABBRID0ERSAE" xlink:type="simple">HAL</abbrev>
                </td><td rowspan="1" colspan="1">5.6</td><td rowspan="1" colspan="1">5.6</td><td rowspan="1" colspan="1">5.3</td><td rowspan="1" colspan="1">4.2</td><td rowspan="1" colspan="1">5.2</td><td rowspan="1" colspan="1">5.6</td><td rowspan="1" colspan="1">5.3</td><td rowspan="1" colspan="1">5.2</td><td rowspan="1" colspan="1">5.3</td><td rowspan="1" colspan="1">4.6</td><td rowspan="1" colspan="1">5.4</td></tr><tr><td rowspan="1" colspan="1">
                  <abbrev xmlns:xlink="http://www.w3.org/1999/xlink" xlink:title="width of lower arm" id="ABBRID0E2TAE" xlink:type="simple">LAW</abbrev>
                </td><td rowspan="1" colspan="1">1.7</td><td rowspan="1" colspan="1">2.0</td><td rowspan="1" colspan="1">1.6</td><td rowspan="1" colspan="1">1.3</td><td rowspan="1" colspan="1">1.4</td><td rowspan="1" colspan="1">1.6</td><td rowspan="1" colspan="1">1.5</td><td rowspan="1" colspan="1">1.2</td><td rowspan="1" colspan="1">1.6</td><td rowspan="1" colspan="1">1.3</td><td rowspan="1" colspan="1">1.3</td></tr><tr><td rowspan="1" colspan="1">
                  <abbrev xmlns:xlink="http://www.w3.org/1999/xlink" xlink:title="tibia length" id="ABBRID0EFVAE" xlink:type="simple">TBL</abbrev>
                </td><td rowspan="1" colspan="1">9.1</td><td rowspan="1" colspan="1">8.7</td><td rowspan="1" colspan="1">8.4</td><td rowspan="1" colspan="1">7.5</td><td rowspan="1" colspan="1">9.1</td><td rowspan="1" colspan="1">9.2</td><td rowspan="1" colspan="1">9</td><td rowspan="1" colspan="1">8.8</td><td rowspan="1" colspan="1">8</td><td rowspan="1" colspan="1">8.7</td><td rowspan="1" colspan="1">8.8</td></tr><tr><td rowspan="1" colspan="1">
                  <abbrev xmlns:xlink="http://www.w3.org/1999/xlink" xlink:title="femur length" id="ABBRID0EPWAE" xlink:type="simple">FML</abbrev>
                </td><td rowspan="1" colspan="1">7.5</td><td rowspan="1" colspan="1">9.2</td><td rowspan="1" colspan="1">8.3</td><td rowspan="1" colspan="1">7.1</td><td rowspan="1" colspan="1">8.0</td><td rowspan="1" colspan="1">10.2</td><td rowspan="1" colspan="1">7.5</td><td rowspan="1" colspan="1">8</td><td rowspan="1" colspan="1">7.5</td><td rowspan="1" colspan="1">8.2</td><td rowspan="1" colspan="1">7.9</td></tr><tr><td rowspan="1" colspan="1">
                  <abbrev xmlns:xlink="http://www.w3.org/1999/xlink" xlink:title="tibia width" id="ABBRID0EZXAE" xlink:type="simple">TBW</abbrev>
                </td><td rowspan="1" colspan="1">2.1</td><td rowspan="1" colspan="1">2.6</td><td rowspan="1" colspan="1">1.8</td><td rowspan="1" colspan="1">1.5</td><td rowspan="1" colspan="1">2.0</td><td rowspan="1" colspan="1">2.8</td><td rowspan="1" colspan="1">1.7</td><td rowspan="1" colspan="1">1.7</td><td rowspan="1" colspan="1">1.8</td><td rowspan="1" colspan="1">1.8</td><td rowspan="1" colspan="1">1.9</td></tr><tr><td rowspan="1" colspan="1">
                  <abbrev xmlns:xlink="http://www.w3.org/1999/xlink" xlink:title="length of tarsus and foot" id="ABBRID0EDZAE" xlink:type="simple">TFL</abbrev>
                </td><td rowspan="1" colspan="1">9.8</td><td rowspan="1" colspan="1">10.9</td><td rowspan="1" colspan="1">10.6</td><td rowspan="1" colspan="1">8.8</td><td rowspan="1" colspan="1">10.0</td><td rowspan="1" colspan="1">11.8</td><td rowspan="1" colspan="1">10.8</td><td rowspan="1" colspan="1">11</td><td rowspan="1" colspan="1">10.1</td><td rowspan="1" colspan="1">9.6</td><td rowspan="1" colspan="1">10.7</td></tr></tbody></table></table-wrap><fig id="F1" position="float" orientation="portrait"><object-id xmlns:xlink="http://www.w3.org/1999/xlink" content-type="doi" xlink:type="simple">10.3897/zookeys.1151.95616.figure1</object-id><object-id xmlns:xlink="http://www.w3.org/1999/xlink" content-type="arpha" xlink:type="simple">57914243-18A8-5382-B509-BEF1638C25BA</object-id><label>Figure 1.</label><caption><p>The type locality of <italic><tp:taxon-name><tp:taxon-name-part taxon-name-part-type="genus" reg="Raorchestes">Raorchestes</tp:taxon-name-part><tp:taxon-name-part taxon-name-part-type="species" reg="malipoensis">malipoensis</tp:taxon-name-part></tp:taxon-name></italic> sp. nov., its closest relatives, and also <italic><tp:taxon-name><tp:taxon-name-part taxon-name-part-type="genus" reg="Kurixalus">Kurixalus</tp:taxon-name-part><tp:taxon-name-part taxon-name-part-type="species" reg="gryllus">gryllus</tp:taxon-name-part></tp:taxon-name></italic> (previously <italic><tp:taxon-name><tp:taxon-name-part taxon-name-part-type="genus" reg="Raorchestes">Raorchestes</tp:taxon-name-part><tp:taxon-name-part taxon-name-part-type="species" reg="gryllus">gryllus</tp:taxon-name-part></tp:taxon-name></italic>).</p></caption><graphic xmlns:xlink="http://www.w3.org/1999/xlink" xlink:href="zookeys-1151-047_article-95616__-g001.jpg" position="float" orientation="portrait" xlink:type="simple" id="oo_817202.jpg"><uri content-type="original_file" xlink:type="simple">https://binary.pensoft.net/fig/817202</uri></graphic></fig></tp:treatment-sec><ref-list><ref id="B19"><mixed-citation xmlns:xlink="http://www.w3.org/1999/xlink" xlink:type="simple"><person-group><name name-style="western"><surname>Li</surname><given-names>JT</given-names></name><name name-style="western"><surname>Che</surname><given-names>J</given-names></name><name name-style="western"><surname>Murphy</surname><given-names>RW</given-names></name><name name-style="western"><surname>Zhao</surname><given-names>H</given-names></name><name name-style="western"><surname>Zhao</surname><given-names>EM</given-names></name><name name-style="western"><surname>Rao</surname><given-names>DQ</given-names></name><name name-style="western"><surname>Zhang</surname><given-names>YP</given-names></name></person-group> (<year>2009</year>) <article-title>New insights to the molecular phylogenetics and generic assessment in the <tp:taxon-name><tp:taxon-name-part taxon-name-part-type="family">Rhacophoridae</tp:taxon-name-part></tp:taxon-name> (<tp:taxon-name><tp:taxon-name-part taxon-name-part-type="class">Amphibia</tp:taxon-name-part></tp:taxon-name>: <tp:taxon-name><tp:taxon-name-part taxon-name-part-type="order">Anura</tp:taxon-name-part></tp:taxon-name>) based on five nuclear and three mitochondrial genes, with comments on the evolution of reproduction.</article-title><source>Molecular Phylogenetics and Evolution</source><volume>53</volume>(<issue>2</issue>): <fpage>509</fpage>–<lpage>522</lpage>. <ext-link xlink:type="simple" ext-link-type="doi" xlink:href="10.1016/j.ympev.2009.06.023">https://doi.org/10.1016/j.ympev.2009.06.023</ext-link></mixed-citation></ref><ref id="B6"><mixed-citation xmlns:xlink="http://www.w3.org/1999/xlink" xlink:type="simple"><person-group><name name-style="western"><surname>Biju</surname><given-names>SD</given-names></name><name name-style="western"><surname>Shouche</surname><given-names>Y</given-names></name><name name-style="western"><surname>Dubois</surname><given-names>A</given-names></name><name name-style="western"><surname>Dutta</surname><given-names>SK</given-names></name><name name-style="western"><surname>Bossuyt</surname><given-names>F</given-names></name></person-group> (<year>2010</year>) <article-title>A ground-dwelling rhacophorid frog from the highest mountain peak of the Western Ghats of India.</article-title><source>Current Science</source><volume>98</volume>(<issue>8</issue>): <fpage>1119</fpage>–<lpage>1125</lpage>.</mixed-citation></ref></ref-list></tp:taxon-treatment>
